# Supplementary material for: The QuinteT Recruitment Intervention supported five randomized trials to recruit to target: a mixed-methods evaluation
Source: J Clin Epidemiol. 2019 Feb;106:108–20. doi: 10.1016/j.jclinepi.2018.10.004 (PMC6355457; doi:10.1016/j.jclinepi.2018.10.004)
Supplement: Data Profile [file mmc1.xml]

<?xml version="1.0" encoding="UTF-8" standalone="no"?><data:data><datasets><author>leila.rooshenas@bristol.ac.uk</author><type>0</type><dataset><value>3</value><reason>Other (please explain)</reason><comments>The quantitative data can be shared subject to approval from the trial investigator teams. The qualitative data cannot be shared due to concerns about compromising informants' anonymity.</comments></dataset></datasets></data:data>
